# Supplementary material for: A novel food-based negative oral contrast agent compared with two conventional oral contrast agents in abdominal CT: a three-arm parallel blinded randomised controlled single-centre trial
Source: Eur Radiol Exp. 2022 Apr 5;6:15. doi: 10.1186/s41747-022-00267-z (PMC8980139; doi:10.1186/s41747-022-00267-z)
Supplement: Supplementary file 4 — Additional file 4: Fig. S3. Additional cine images showing Omnipaque in axial and coronal planes. [file 41747_2022_267_MOESM4_ESM.zip]

Archive with 2 entries (2 files):
- Additional file 4/EURE-D-21-00045_ESM_S3_Axial.mp4
- Additional file 4/EURE-D-21-00045_ESM_S3_Coronal.mp4
